# Supplementary material for: Avoiding 3D Obstacles in Mixed Reality: Does It Differ from Negotiating Real Obstacles?
Source: Sensors (Basel). 2020 Feb 17;20(4):1095. doi: 10.3390/s20041095 (PMC7071133; doi:10.3390/s20041095)
Supplement: Supplementary file 1 [file sensors-20-01095-s001.zip]

Archive with 6 entries (6 files):
- Questionnaire S1.docx
- Video S1.mp4
- Video S2.mp4
- Video S3.mp4
- Video S4.mp4
- Video S5.mp4
